# Supplementary material for: Zhuangyang Bushen Pill Attenuates Renal Injury in Chronic Glomerulonephritis by Suppressing the MAPK Signaling Pathway
Source: Pharmaceuticals (Basel). 2026 Apr 27;19(5):682. doi: 10.3390/ph19050682 (PMC13210072; doi:10.3390/ph19050682)
Supplement: Supplementary file 1 [file pharmaceuticals-19-00682-s001.zip]

Archive with 1 entries (1 files):
- pharmaceuticals-4240728-supplementary.pdf
